# Supplementary material for: A seroprevalence survey of anti-SARS-CoV-2 antibodies among individuals 18 years of age or older living in a vulnerable region of the city of São Paulo, Brazil
Source: PLoS One. 2021 Jul 29;16(7):e0255412. doi: 10.1371/journal.pone.0255412 (PMC8320930; doi:10.1371/journal.pone.0255412)
Supplement: S1 Data — (XLSX) [file pone.0255412.s001.xlsx]

## Sheet: data
age	sex	cluster	antibody	symptoms	fever	cough	fatigue	sore_throat	trouble_swallowing	shortness_breath	body_aches	headache	diarrhea	conjunctivitis	congestion	smell_taste_loss	skin_rash	colourless_fingers
56.275	Female	4	0	1	0	0	0	0	0	0	1	1	0	0	0	0	0	0
32.1765	Female	6	1	0
40.4092	Male	7	0	0
55.5906	Female	10	0	1	0	0	0	0	0	0	1	0	0	0	0	0	0	0
32.6446	Female	12	1	1	0	1	0	1	1	0	0	1	0	0	1	1	0	0
64.7788	Female	13	1	0
27.1333	Female	13	1	0
22.9992	Female	13	1	0
41.4906	Female	18	0	1	1	1	1	1	1	0	1	1	0	0	0	0	0	0
28.6748	Male	19	0	1	0	0	0	0	0	0	0	1	0	0	0	0	0	0
24.067	Female	19	1	1	1	0	0	0	0	0	0	1	1	0	0	0	0	0
26.9663	Female	22	1	1	0	0	0	0	0	0	1	1	0	0	1	0	0	0
21.5427	Female	22	1	0
44.891	Female	27	1	1	0	0	1	0	0	0	0	1	1	0	1	0	0	0
41.926	Male	28	1	1	0	0	0	0	0	0	0	1	0	0	0	0	0	0
20.0998	Male	28	0
37.967	Male	28	0
21.5591	Female	29	1	1	0	1	0	1	0	0	0	0	0	0	1	0	0	0
37.6795	Female	30	0	1	0	0	0	0	0	1	1	1	0	0	0	0	0	0
21.9095	Male	33	0	1	0	0	1	0	0	0	1	1	0	0	0	0	0	0
39.6262	Female	33	0	1	0	0	0	0	0	0	0	1	0	0	0	0	0	0
41.5837	Male	35	0	1	0	1	0	0	0	0	0	0	0	0	0	0	0	0
21.7124	Male	36	0	1	0	1	0	0	0	0	0	0	0	0	1	0	0	0
21.0033	Female	38	0	1	1	0	0	0	0	0	0	1	0	0	1	0	0	0
53.4578	Female	41	0	0
44.5981	Male	44	0	1	0	0	0	0	0	0	0	0	0	0	1	0	0	0
42.0108	Female	44	0	1	0	0	0	0	0	0	0	0	0	0	1	0	0	0
58.0382	Female	47	0	1	0	1	0	0	0	0	0	1	0	0	1	0	0	0
35.1881	Male	47	0	1	0	0	0	1	0	0	0	0	0	0	0	0	0	0
35.8123	Female	50	1	1	0	1	1	1	1	1	1	1	0	0	1	1	0	0
56.8062	Female	52	1	0
26.2654	Female	52	0	1	0	0	0	0	0	0	0	1	0	0	0	0	0	0
52.7158	Female	52	1	1	0	0	0	0	0	0	1	0	0	0	1	0	0	0
45.9999	Female	55	1	1	0	1	1	1	1	0	1	1	1	1	1	1	0	0
33.6905	Female	57	0	1	1	1	1	1	1	0	1	1	1	0	1	1	0	0
54.2271	Female	60	0	1	0	1	0	0	0	1	1	1	0	0	1	0	0	0
62.5584	Female	63	0	1	0	1	0	0	0	0	0	1	1	0	0	1	0	0
49.7151	Female	64	1	1	0	0	1	0	0	1	1	1	1	1	0	1	1	0
59.429	Male	64	1	1	1	1	1	0	0	1	1	1	1	0	1	1	0	0
22.8897	Female	65	0	1	0	0	0	0	0	0	1	0	0	0	0	0	0	0
66.6624	Female	69	1	1	0	0	0	0	0	0	0	1	1	0	0	1	0	0
28.3599	Female	74	1	1	0	1	0	0	0	0	0	0	0	0	1	0	0	0
49.4934	Female	75	1	1	0	0	0	0	0	0	0	1	0	0	0	0	0	0
31.1279	Female	78	1	1	1	1	1	1	1	1	1	1	0	0	1	1	1	0
25.7398	Male	79	1	1	0	0	1	0	0	1	0	0	0	0	1	0	0	0
65.3154	Female	80	1	1	1	1	1	0	0	0	0	0	0	0	0	0	0	0
73.5919	Male	84	1	0
59.7028	Female	85	0	0
27.9027	Male	90	0	0
35.4236	Female	90	0	0
23.4592	Male	93	1	1	1	0	1	0	0	1	1	1	0	0	1	1	0	0
23.9301	Female	93	1	1	0	0	0	0	0	0	0	1	0	0	1	1	0	0
42.8377	Female	97	0	1	0	0	0	0	0	0	0	1	0	0	0	0	0	0
28.8883	Female	99	1	1	0	1	1	0	0	1	1	1	0	0	0	1	0	0
32.2285	Female	102	0	1	0	0	1	0	0	0	1	1	0	0	0	0	0	0
57.5016	Male	103	1	0
80.2586	Female	107	1	1	0	0	1	0	0	0	0	0	0	0	0	0	0	0
46.7473	Male	107	1	0
35.0676	Male	109	1	0
39.3469	Female	115	0	0
26.9773	Male	116	0	0
30.8185	Female	116	0	0
49.2908	Female	118	0	1	0	0	0	0	0	0	1	0	0	0	0	0	0	0
48.891	Male	121	0	0
43.0813	Female	121	1	1	0	0	1	1	0	0	1	1	0	0	1	0	0	0
25.121	Male	122	1	1	0	0	0	0	0	0	0	0	0	0	0	1	0	0
46.3668	Male	124	0	0
71.3332	Female	125	0	1	0	0	1	0	0	0	0	0	0	0	0	0	0	0
33.3455	Female	126	0	1	0	1	1	0	0	1	1	1	0	0	1	0	0	0
23.4373	Female	127	0	0
58.1861	Male	128	1	0
21.2305	Female	130	1	1	0	1	0	1	0	0	0	0	0	0	0	0	0	0
36.7158	Male	130	1	1	1	0	0	0	0	0	1	1	1	0	0	1	0	0
48.3435	Female	130	0	1	0	0	0	0	0	0	0	1	0	0	0	1	0	0
69.1156	Female	131	1	0
43.377	Male	131	1	0
28.568	Female	135	0	1	1	0	1	1	0	0	1	1	0	0	1	0	0	0
35.6481	Female	136	1	1	0	1	0	0	0	0	1	0	0	0	1	1	0	0
50.8733	Female	137	1	1	0	0	0	0	0	0	1	0	0	0	1	0	0	0
48.631	Female	138	1	1	0	0	0	0	1	0	1	1	1	1	1	1	0	0
68.8719	Female	138	1	1	1	1	0	0	0	0	1	1	1	0	1	1	0	1
50.6898	Female	142	0	1	0	1	0	0	0	0	1	0	0	0	1	0	0	0
51.3496	Male	142	0	1	0	0	0	0	0	0	0	0	0	0	1	0	0	0
58.5529	Female	144	0	1	0	1	0	1	1	1	1	1	1	0	0	1	0	0
30.2299	Female	147	0	1	1	1	1	0	1	1	0	1	0	0	0	1	0	0
19.4592	Female	148	0	1	0	0	0	0	0	0	0	0	0	0	1	0	0	0
53.5235	Female	148	0	1	0	1	0	0	0	1	0	0	0	0	0	0	0	0
34.4872	Male	150	0	0
67.3496	Female	150	0	1	0	0	0	0	0	0	1	0	0	0	1	0	0	0
42.416	Female	150	1	1	1	0	1	0	0	0	1	1	1	0	0	0	1	0
27.6618	Female	151	1	1	0	0	0	0	0	0	1	1	1	0	0	1	0	0
41.9287	Male	153	1	1	0	0	0	0	0	0	0	0	0	0	0	1	0	0
19.8945	Female	156	0	0
47.7028	Male	156	0	1	0	1	0	0	0	0	0	1	0	0	0	1	0	0
44.6665	Female	156	1	1	0	1	0	0	0	0	0	1	0	0	0	1	0	0
24.3681	Male	156	1	0
31.3688	Female	157	1	1	1	1	1	1	1	1	1	1	0	0	1	0	0	0
37.2935	Female	158	1	1	1	1	1	0	0	1	0	0	0	0	0	0	0	0
25.6303	Male	159	1	1	0	0	0	1	1	0	0	0	0	0	1	1	0	0
23.158	Female	159	0	1	0	0	0	0	0	0	0	1	0	0	0	0	0	0
49.236	Female	164	0	0
36.5598	Male	166	1	1	1	1	1	1	1	1	1	1	1	1	1	1	1	1
27.2374	Female	166	0	0
55.2155	Male	167	0	0
50.7583	Female	167	0	0
18.5201	Male	168	0	1	0	0	0	0	0	0	1	0	0	0	1	0	0	0
51.3305	Female	168	0	1	1	1	1	1	1	1	0	1	0	0	0	1	0	0
50.8185	Male	168	1	1	1	1	1	0	0	0	1	1	1	0	1	1	0	0
48.5406	Male	169	1	1	0	0	0	1	0	0	1	1	0	0	0	0	0	0
33.5974	Female	170	0	1	0	1	0	0	0	0	0	1	0	0	1	0	0	0
40.9595	Male	172	1	1	0	0	0	0	0	1	1	0	0	0	1	1	0	0
33.7316	Female	172	1	1	1	0	0	1	0	1	1	1	0	0	1	0	0	1
25.0745	Female	173	0	1	0	1	0	1	0	0	0	0	0	0	1	0	0	0
42.5502	Female	174	0	1	0	0	0	0	0	0	0	1	0	0	0	0	0	0
39.3168	Female	175	0	1	0	0	0	1	0	0	0	1	0	0	1	0	0	0
43.6262	Male	175	1	0
31.7767	Female	176	0	1	0	1	1	1	1	1	1	1	0	0	1	0	0	0
50.6351	Male	177	0	0
40.7186	Female	177	0	0
20.891	Male	177	1	1	0	1	0	1	1	0	0	0	0	0	0	0	0	0
28.4448	Male	180	0	1	1	0	0	0	0	1	1	1	0	0	0	0	0	0
25.9643	Female	180	0	1	0	0	0	1	1	0	0	0	0	0	1	0	0	0
37.978	Female	181	1	0
36.5652	Female	183	1	1	0	0	1	0	0	1	0	0	0	0	1	0	0	0
22.7993	Male	184	0	1	1	0	0	0	0	0	0	0	0	0	0	0	0	0
40.0642	Female	185	1	0
39.6125	Female	186	0	1	0	1	0	0	0	0	0	0	0	0	1	0	0	0
38.2052	Male	186	1	1	0	1	0	0	0	1	1	1	0	0	1	1	0	0
21.6056	Male	187	0	1	0	1	0	1	1	0	1	1	0	0	1	0	0	0
22.6871	Male	187	0	1	0	0	0	0	0	0	1	0	0	0	1	0	0	0
32.5735	Female	188	0	0
50.542	Female	189	0	0
35.3469	Male	190	0	1	0	0	0	0	0	0	0	0	0	0	1	0	0	0
43.5577	Female	191	1	1	0	0	0	1	0	0	0	0	0	0	0	1	0	0
35.8835	Male	192	1	1	0	0	0	0	0	0	0	1	0	0	0	0	0	0
58.0656	Female	195	1	1	0	1	0	0	0	0	1	1	0	0	0	0	0	0
34.3421	Male	195	0	1	0	1	0	0	0	0	0	0	0	0	1	0	0	0
28.5269	Female	196	1	1	0	1	0	0	0	0	0	1	0	0	0	0	0	0
43.1662	Male	196	1	0
33.299	Female	198	0	0
33.5591	Male	198	0	0
70.698	Female	201	0	0
35.2976	Female	202	1	1	1	0	1	0	0	1	1	1	0	0	1	1	0	0
39.8425	Male	202	1	1	1	0	0	1	0	0	0	0	0	0	0	0	0	0
25.9396	Female	203	1	1	0	0	1	0	0	0	0	1	0	1	1	0	0	0
22.8459	Female	204	1	1	0	0	0	0	0	0	1	1	0	0	1	1	0	0
34.6214	Female	205	0	0
37.4605	Male	205	0	1	0	1	0	1	1	0	0	0	0	0	0	0	0	0
36.7733	Female	207	1	1	1	0	1	1	1	1	1	1	1	0	1	1	0	0
59.2839	Female	208	1	1	0	0	1	1	0	0	1	1	1	0	0	0	0	0
53.8575	Male	210	0	1	0	0	1	1	1	1	1	0	0	0	0	0	0	0
21.4167	Male	210	0	1	0	0	1	0	0	1	1	0	0	0	1	0	0	0
45.5098	Female	210	1	1	0	1	0	1	1	0	0	1	0	1	1	1	0	0
25.0882	Female	212	1	1	0	0	0	0	0	0	0	1	1	0	0	1	0	0
32.4722	Male	213	1	1	1	0	0	0	0	0	1	1	0	0	0	0	0	0
60.1874	Male	213	0	0
48.0095	Female	214	1	1	0	0	0	0	0	1	0	1	0	0	0	1	0	0
40.3407	Male	216	1	0
44.1847	Female	217	0	1	0	0	1	0	0	0	0	0	0	0	0	0	0	0
20.3763	Female	217	1	1	0	0	0	0	0	0	0	1	0	0	0	0	0	0
53.3346	Female	220	1	1	0	0	0	0	0	0	0	1	0	0	0	0	0	0
20.7542	Female	220	1	0
60.39	Female	220	0	0
52.0998	Male	221	0	1	1	1	1	1	0	0	0	1	1	0	1	0	0	1
42.1751	Female	221	0	1	0	1	0	0	0	0	0	1	0	0	1	0	0	0
23.2374	Female	222	0	1	0	1	0	0	0	0	0	1	0	0	1	0	0	0
19.8561	Female	222	0	0
36.4393	Female	223	1	1	0	0	0	0	1	0	0	0	0	0	0	1	0	0
54.5639	Male	226	1	1	0	0	0	0	0	0	0	0	1	0	1	0	0	0
31.9492	Female	226	0	1	0	0	0	0	0	0	0	1	0	0	1	0	0	0
25.0362	Female	228	0	0
56.8336	Female	228	1	1	1	1	1	1	0	1	1	1	0	0	1	1	0	0
34.3065	Female	229	0	1	1	0	1	0	0	0	1	0	1	0	0	0	0	0
29.6002	Female	230	0	1	0	0	0	0	0	0	1	0	0	0	1	0	0	0
70.3065	Female	230	0	1	0	0	0	0	0	0	1	0	0	0	0	0	0	0
28.3161	Female	231	1	0
58.7199	Male	232	0	0
33.1128	Male	232	1	1	1	0	0	0	0	0	1	1	0	0	1	1	0	0
50.3859	Female	232	0	1	1	0	0	0	0	0	0	0	0	0	0	0	0	0
57.1292	Female	233	1	1	0	0	0	0	0	0	0	0	0	0	0	1	0	0
64.8664	Male	233	1	0
46.2654	Female	234	1	1	0	1	0	0	0	0	1	0	0	0	0	0	0	0
45.6248	Female	237	1	1	0	0	0	0	0	0	0	0	0	0	1	0	0	0
35.6946	Male	238	0	0
44.4503	Female	238	0	0
42.1231	Female	239	0	1	0	0	0	0	0	0	1	1	0	0	0	1	0	0
33.2716	Female	240	1	1	0	0	0	0	0	0	0	0	0	0	0	1	0	0
41.1895	Male	241	1	1	1	0	0	0	0	0	1	0	0	0	0	0	0	0
47.7959	Female	242	1	1	0	0	0	0	0	0	1	0	0	0	0	0	0	0
84.0204	Male	242	0	1	0	1	1	0	0	1	0	0	0	0	0	0	0	0
65.3182	Female	243	1	1	0	0	0	0	0	0	0	0	0	0	1	1	0	0
53.2634	Female	245	0	1	0	0	0	0	0	0	0	1	0	0	0	0	0	0
76.3435	Female	248	1	0
22.1888	Male	248	1	1	1	1	1	0	0	0	0	0	0	0	1	1	0	0
51.2675	Female	250	1	1	0	0	0	1	0	1	0	0	0	0	0	0	0	0
48.8336	Male	251	0	1	0	0	0	0	0	0	0	0	0	0	0	1	0	0
18.75	Male	251	0	1	0	0	1	0	0	0	0	0	0	0	0	0	1	0
30.6268	Female	253	0	1	0	0	0	0	0	0	0	0	0	0	1	0	0	0
18.1012	Male	253	1	0
19.0375	Male	254	0	1	1	1	0	1	0	0	0	1	0	0	1	1	0	0
41.1292	Female	254	1	1	0	0	1	1	1	0	0	1	0	0	1	0	0	0
66	Female	254	0	1	1	1	1	0	0	0	1	1	0	0	0	0	0	0
20.2038	Male	255	0	1	0	0	1	1	0	0	0	0	0	0	0	0	0	0
46.1806	Female	255	0	0
46.9855	Male	255	1	1	1	1	0	1	1	0	0	0	1	0	0	1	0	0
52.5488	Female	256	0	0
35.4071	Female	256	0	1	0	0	0	0	0	0	1	1	0	0	0	0	0	0
18.4215	Male	259	0	1	0	0	0	0	0	0	0	1	0	0	0	0	0	0
40.7569	Female	259	0	1	0	1	1	1	0	0	0	0	0	0	1	0	0	0
32.0232	Female	266	1	1	0	0	0	0	0	0	0	0	0	0	0	1	0	0
44.4174	Female	267	0	0
20.0478	Female	269	0	0
52.1217	Female	269	1	0
30.7993	Male	274	1	0
34.9143	Female	276	1										2
56.8938	Female	277	1	1	1	1	1	1	1	1	0	0	1	0	0	1	1	1
34.98	Female	279	0	1	0	0	0	0	0	0	0	0	0	0	0	1	0	0
19.377	Female	280	1	0
20.8007	Female	280	0	1	0	0	0	1	0	1	0	0	0	0	0	0	0	0
36.7377	Female	280	0	0
21.2223	Male	281	0	1	1	1	1	1	0	1	0	1	0	0	1	0	0	0
19.9629	Female	281	0	1	0	1	1	1	0	1	0	1	0	0	1	1	0	0
54.9362	Female	287	0	1	0	1	1	0	0	0	0	1	0	0	0	0	0	0
83.4318	Male	287	0	0
81.3811	Female	287	0	1	0	0	0	0	0	0	0	0	0	0	1	0	0	0
43.785	Male	290	0	1	0	0	0	0	0	0	0	1	0	1	1	0	0	0
35.1032	Female	291	0	1	0	0	0	0	0	0	0	1	0	0	0	0	0	0
32.3626	Female	293	1	1	0	1	1	1	0	1	0	1	0	0	1	0	0	0
83.2839	Female	295	0	1	0	0	0	0	0	0	0	0	0	0	0	1	0	0
62.2189	Female	295	0	0
60.119	Female	299	0	0
25.3318	Female	308	1	1	0	0	0	0	0	0	0	0	0	0	1	0	0	0
39.7357	Female	312	0	1	0	1	0	1	0	0	0	1	0	0	0	0	0	0
51.1607	Female	313	0	1	0	0	0	0	0	0	0	0	0	0	1	0	0	0
21.9506	Female	314	1	1	0	0	1	1	0	0	1	1	1	0	0	0	0	0
26.4817	Male	318	0	1	0	1	0	0	0	0	0	0	1	0	1	0	0	0
30.5611	Female	318	1	0
20.6392	Male	321	1	1	0	0	0	0	0	0	0	0	0	0	1	1	0	0
63.1197	Female	323	0	1	1	1	1	0	1	1	1	1	0	0	1	0	0	0
31.1032	Male	324	1	0
46.9335	Female	328	0	0
52.4064	Female	329	0	0
45.288	Female	330	1	1	1	1	1	1	1	1	1	1	0	0	1	1	0	0
44.1354	Male	330	1	1	1	1	1	1	1	1	1	1	0	0	1	1	0	0
62.9636	Male	332	0	0
64.0697	Female	332	1	0
40.8828	Female	333	0	1	1	1	1	1	1	0	1	1	0	0	1	0	0	0
34.8267	Male	333	0	0
32.3845	Female	334	1	1	0	0	0	0	0	0	0	1	0	0	0	0	0	0
29.9287	Female	335	1	1	0	0	0	0	0	0	0	1	0	0	1	0	0	0
36.9321	Male	335	0	1	1	0	0	0	0	0	0	0	0	0	0	0	0	0
32.7021	Female	338	0	1	0	0	0	0	0	0	0	1	0	0	0	1	0	0
23.785	Female	339	0	0
45.5235	Female	339	0	0
61.1703	Male	341	0	0
58.4297	Female	341	0	0
52.2832	Male	342	1	0
51.1224	Female	343	0	1	0	0	0	0	0	0	0	1	1	0	1	0	0	0
51.5577	Male	344	0	0
62.1888	Female	345	0	1	0	0	0	0	0	0	0	0	0	0	1	1	0	0
39.5194	Male	345	0	0
27.5112	Female	348	0	0
37.5071	Female	349	1	1	0	0	0	0	0	0	1	1	0	0	0	0	0	0
37.6741	Male	350	0	0
18	Female	350	0	1	0	1	0	1	0	0	0	0	0	0	1	0	0	0
36.4174	Female	357	0	0
73.4879	Female	358	0	0
49.236	Female	358	0	0
18.5529	Female	359	0	1	0	0	0	0	0	0	0	0	0	0	1	0	0	0
62.3476	Female	360	0	1	0	0	0	0	0	0	1	0	0	0	0	0	0	0
35.2252	Male	361	1	1	0	0	0	0	0	0	0	1	0	0	0	0	0	0
60.8296	Male	362	0	0

## Sheet: data_dictionary
age	age in years
cluster	variable indicating family cluster
antibody	variable indicating infection by the SARS-CoV-2. 1=yes, 0=no.
symptom	variable indicatin which participants refered symptoms. 1=yes, 0=no.
For the different symptoms variables 1=yes, 0=no.

## Sheet: poststratification
cat	n
F18_25	18125
F25_30	12530
F30_35	12450
F35_40	13046
F40_45	12338
F45_50	10972
F50_55	9272
F55_60	7825
F60_65	6338
F65_70	4928
F70_75	3534
F75_80	2204
F80_85	1450
F85_90	716
F90_95	314
F95_100	93
F>100	35
M18_25	16175
M25_30	10579
M30_35	10444
M35_40	10567
M40_45	9541
M45_50	8488
M50_55	7212
M55_60	5830
M60_65	4519
M65_70	3338
M70_75	2227
M75_80	1314
M80_85	764
M85_90	330
M90_95	113
M95_100	28

## Sheet: poststratification_dictionary
F=female
M=Male
xx_xx=age interval in years
n=absolut number os individual in age and sex strata
